# Supplementary material for: CENPA acts as a prognostic factor that relates to immune infiltrates in gliomas
Source: Front Neurol. 2022 Oct 19;13:1015221. doi: 10.3389/fneur.2022.1015221 (PMC9626989; doi:10.3389/fneur.2022.1015221)
Supplement: Supplementary file 6 [file Table_4.XLSX]

## Sheet: Figure 1F
Relative expression of CENPA in glioma and normal tissues.
GBM	LGG	Normal
1.60828	0.332476	0.482368
1.91629	0.172892	0.021545
1.70696	0.790299	0.119239
1.53274	0.989351	0.245888
1.68688	0.735516	0.10115
1.71784	0.303665	0.40544

## Sheet: Figure 2A
Relative expression of CENPA in U251 and T98G cells.
U251		T98G
NC	si	NC	si
1.14976	0.571622	1.26733	0.68875
0.739235	0.357852	1.23349	0.865421
0.785742	0.187834	0.957914	0.486571
0.942199	0.284798	1.16918	0.537805
1.20785	0.175265	0.677348	0.388823
1.1752	0.354302	0.695034	0.45957

## Sheet: Figure 2B
OD value (450nm) of U251 cells
si0h	NC0h	si12h	NC12h	si24h	NC24h	si36h	NC36h	si48h	NC48h
0.479	0.474	0.596	0.636	0.814	1.13	0.992	1.145	1.177	1.379
0.518	0.48	0.617	0.619	0.837	0.931	1.085	1.218	1.186	1.319
0.459	0.441	0.614	0.632	0.839	0.852	1.083	1.233	1.263	1.324
0.471	0.487	0.603	0.621	0.845	0.915	1.122	1.293	1.23	1.324
0.556	0.458	0.654	0.622	0.813	0.875	1.046	1.15	1.096	1.483
0.473	0.471	0.583	0.623	0.79	0.827	1.056	1.25	0.132	0.174

## Sheet: Figure2B
OD value (450nm) of T98G cells
si0h	NC0h	si12h	NC12h	si24h	NC24h	si36h	NC36h	si48h	NC48h
0.62	0.621	0.872	0.896	0.935	1.056	1.22	1.265	1.192	1.511
0.613	0.658	0.786	0.905	1.08	1.24	1.237	1.396	1.286	1.579
0.627	0.666	0.863	0.943	0.961	1.146	1.2	1.461	1.256	1.551
0.619	0.675	0.812	0.916	0.968	1.305	1.217	1.636	1.214	1.541
0.63	0.672	0.762	0.843	0.951	1.185	1.238	1.478	1.24	1.69
0.619	0.691	0.737	0.885	0.98	1.12	1.108	1.517	1.274	1.472

## Sheet: Figure 2D
Relative migration rates of U251 and T98G cells.
U251		T98G
NC	si	NC	si
0.654441	0.472444	0.90319	0.72604
0.663004	0.515454	0.92322	0.688437
0.700935	0.536099	0.919055	0.711302
